# Supplementary material for: Overlooked but Serious Gallbladder Disease during Extracorporeal Membrane Oxygenation: A Retrospective Analysis
Source: J Clin Med. 2022 Apr 14;11(8):2199. doi: 10.3390/jcm11082199 (PMC9031104; doi:10.3390/jcm11082199)
Supplement: Supplementary file 1 [file jcm-11-02199-s001.zip]

Archive with 1 entries (1 files):
- jcm-1627169-supplementary.pdf
